# Supplementary material for: The genetic structure and demographic history revealed by whole-genome resequencing provide insights into conservation of critically endangered Artocarpus nanchuanensis
Source: Front Plant Sci. 2023 Jul 27;14:1224308. doi: 10.3389/fpls.2023.1224308 (PMC10415164; doi:10.3389/fpls.2023.1224308)
Supplement: Supplementary file 2 [file DataSheet_2.xlsx]

## Sheet: Content
Supplementary Tables
The genetic structure and demographic history revealed by whole-genome resequencing provide insights into conservation of critically endangered Artocarpus nanchuanensis (Moraceae)
Contents	(Click on hyperlink)
References
Supplementary Table 1	Summary of resequenced samples of Artocarpus nanchuanensis.
Supplementary Table 2	Summary of accessions of selected outgroups in the phylogenetic analysis.
Supplementary Table 3	The six bioclimatic variables marked in red out of nineteen ones were employed in prediction of suitable habitat areas.
Supplementary Table 4	Detailed distribution records obtained from the field investigations of Artocarpus nanchuanensis.
Supplementary Table 5	Genome sequencing statistics of 101 Artocarpus nanchuanensis individuals.
Supplementary Table 6	Summary of SNP annotations.
Supplementary Table 7	Mean population fixation index of Artocarpus nanchuanensis populations.
Supplementary Table 8	Genetic diversity of Artocarpus nanchuanensis populations.
Supplementary Table 9	Candidate divergent regions between QJT and NHZ populations.
Supplementary Table 10	Selection signals between QJT and NHZ populations.
Supplementary Table 11	Enrichment analysis results of selection signals between QJT and NHZ.
Supplementary Table 12	Estimations of genetic load for each individual.
Supplementary Table 13	Enrichment analysis results of genes containing Homozygous LOF.

## Sheet: Table 1
Supplementary Table 1. Summary of resequenced samples of Artocarpus nanchuanensi.
Order	Sample	Population name	Abbreviation of population name	Location	Longitude	Latitude	Altitude	Voucher specimen number
1	S2	Qijiang Shangshu Population	QJS	China, Chongqing, Qijiang, Shangshu village	106.689	28.7605	348	ANQJS01
2	S3	Qijiang Shangshu Population	QJS	China, Chongqing, Qijiang, Shangshu village	106.689	28.7605	348
3	S4	Qijiang Shangshu Population	QJS	China, Chongqing, Qijiang, Shangshu village	106.689	28.7605	348
4	S5	Qijiang Shangshu Population	QJS	China, Chongqing, Qijiang, Shangshu village	106.689	28.7605	348
5	S7	Qijiang Shangshu Population	QJS	China, Chongqing, Qijiang, Shangshu village	106.689	28.7605	348
6	S8	Qijiang Shangshu Population	QJS	China, Chongqing, Qijiang, Shangshu village	106.689	28.7605	348
7	S9	Qijiang Shangshu Population	QJS	China, Chongqing, Qijiang, Shangshu village	106.689	28.7605	348
8	S10	Qijiang Shangshu Population	QJS	China, Chongqing, Qijiang, Shangshu village	106.689	28.7605	348
9	S11	Qijiang Shangshu Population	QJS	China, Chongqing, Qijiang, Shangshu village	106.689	28.7605	348
10	S12	Qijiang Shangshu Population	QJS	China, Chongqing, Qijiang, Shangshu village	106.689	28.7605	348
11	S13	Qijiang Shangshu Population	QJS	China, Chongqing, Qijiang, Shangshu village	106.689	28.7605	348
12	S14	Qijiang Taiping Population	QJT	China, Chongqing, Qijiang, Taiping village	106.691	28.7671	378	ANQJT01
13	S15	Qijiang Taiping Population	QJT	China, Chongqing, Qijiang, Taiping village	106.691	28.7671	378	ANQJT02
14	S16	Qijiang Taiping Population	QJT	China, Chongqing, Qijiang, Taiping village	106.691	28.7671	378
15	S45	Qijiang Taiping Population	QJT	China, Chongqing, Qijiang, Taiping village	106.691	28.7671	378
16	S46	Qijiang Taiping Population	QJT	China, Chongqing, Qijiang, Taiping village	106.691	28.7671	378
17	S47	Qijiang Taiping Population	QJT	China, Chongqing, Qijiang, Taiping village	106.691	28.7671	378
18	S48	Qijiang Taiping Population	QJT	China, Chongqing, Qijiang, Taiping village	106.691	28.7671	378
19	S49	Qijiang Taiping Population	QJT	China, Chongqing, Qijiang, Taiping village	106.691	28.7671	378
20	S50	Qijiang Taiping Population	QJT	China, Chongqing, Qijiang, Taiping village	106.691	28.7671	378
21	S51	Qijiang Taiping Population	QJT	China, Chongqing, Qijiang, Taiping village	106.691	28.7671	378
22	S52	Qijiang Taiping Population	QJT	China, Chongqing, Qijiang, Taiping village	106.691	28.7671	378
23	S53	Qijiang Taiping Population	QJT	China, Chongqing, Qijiang, Taiping village	106.691	28.7671	378
24	S54	Qijiang Taiping Population	QJT	China, Chongqing, Qijiang, Taiping village	106.691	28.7671	378
25	S55	Qijiang Taiping Population	QJT	China, Chongqing, Qijiang, Taiping village	106.691	28.7671	378
26	S17	Nanchuan Huozangchang Population	NHZ	China, Chongqing, Nanchuan, Crematorium	107.108	29.1716	470	ANNHZ01
27	S18	Nanchuan Huozangchang Population	MHZ	China, Chongqing, Nanchuan, Crematorium	107.108	29.1716	470
28	S87	Nanchuan Huozangchang Population	NHZ	China, Chongqing, Nanchuan, Crematorium	107.108	29.1716	470
29	S88	Nanchuan Huozangchang Population	MHZ	China, Chongqing, Nanchuan, Crematorium	107.108	29.1716	470
30	S89	Nanchuan Huozangchang Population	NHZ	China, Chongqing, Nanchuan, Crematorium	107.108	29.1716	470
31	S90	Nanchuan Huozangchang Population	MHZ	China, Chongqing, Nanchuan, Crematorium	107.108	29.1716	470
32	S91	Nanchuan Huozangchang Population	NHZ	China, Chongqing, Nanchuan, Crematorium	107.108	29.1716	470
33	S92	Nanchuan Huozangchang Population	MHZ	China, Chongqing, Nanchuan, Crematorium	107.108	29.1716	470
34	S93	Nanchuan Huozangchang Population	NHZ	China, Chongqing, Nanchuan, Crematorium	107.108	29.1716	470
35	S95	Nanchuan Huozangchang Population	NHZ	China, Chongqing, Nanchuan, Crematorium	107.108	29.1716	470
36	S19	Nanchuan Songfeng Population	NSF	China, Chongqing, Nanchuan, Songfeng village	106.95	29.115	508	ANNSF01
37	S20	Nanchuan Songfeng Population	NSF	China, Chongqing, Nanchuan, Songfeng village	106.95	29.115	508
38	S21	Nanchuan Songfeng Population	NSF	China, Chongqing, Nanchuan, Songfeng village	106.95	29.115	508
39	S22	Nanchuan Songfeng Population	NSF	China, Chongqing, Nanchuan, Songfeng village	106.95	29.115	508
40	S23	Nanchuan Songfeng Population	NSF	China, Chongqing, Nanchuan, Songfeng village	106.95	29.115	508
41	S78	Nanchuan Songfeng Population	NSF	China, Chongqing, Nanchuan, Songfeng village	106.95	29.115	508
42	S79	Nanchuan Songfeng Population	NSF	China, Chongqing, Nanchuan, Songfeng village	106.95	29.115	508
43	S80	Nanchuan Songfeng Population	NSF	China, Chongqing, Nanchuan, Songfeng village	106.95	29.115	508
44	S81	Nanchuan Songfeng Population	NSF	China, Chongqing, Nanchuan, Songfeng village	106.95	29.115	508
45	S82	Nanchuan Songfeng Population	NSF	China, Chongqing, Nanchuan, Songfeng village	106.95	29.115	508
46	S83	Nanchuan Songfeng Population	NSF	China, Chongqing, Nanchuan, Songfeng village	106.95	29.115	508
47	S84	Nanchuan Songfeng Population	NSF	China, Chongqing, Nanchuan, Songfeng village	106.95	29.115	508
48	S85	Nanchuan Songfeng Population	NSF	China, Chongqing, Nanchuan, Songfeng village	106.95	29.115	508
49	S86	Nanchuan Songfeng Population	NSF	China, Chongqing, Nanchuan, Songfeng village	106.95	29.115	508
50	S96	Nanchuan Songfeng Population	NSF	China, Chongqing, Nanchuan, Songfeng village	106.95	29.115	508
51	S97	Nanchuan Songfeng Population	NSF	China, Chongqing, Nanchuan, Songfeng village	106.95	29.115	508
52	S98	Nanchuan Songfeng Population	NSF	China, Chongqing, Nanchuan, Songfeng village	106.95	29.115	508
53	S99	Nanchuan Songfeng Population	NSF	China, Chongqing, Nanchuan, Songfeng village	106.95	29.115	508
54	S100	Nanchuan Songfeng Population	NSF	China, Chongqing, Nanchuan, Songfeng village	106.95	29.115	508
55	S101	Nanchuan Songfeng Population	NSF	China, Chongqing, Nanchuan, Songfeng village	106.95	29.115	508
56	S102	Nanchuan Songfeng Population	NSF	China, Chongqing, Nanchuan, Songfeng village	106.95	29.115	508
57	S103	Nanchuan Songfeng Population	NSF	China, Chongqing, Nanchuan, Songfeng village	106.95	29.115	508
58	S104	Nanchuan Songfeng Population	NSF	China, Chongqing, Nanchuan, Songfeng village	106.95	29.115	508
59	S24	Nanchuan Qianqiu Population	NQQ	China, Chongqing, Nanchuan, Qianqiu village	107.132	29.2771	575	ANNQQ01
60	S25	Nanchuan Qianqiu Population	NQQ	China, Chongqing, Nanchuan, Qianqiu village	107.132	29.2771	575
61	S26	Nanchuan Qianqiu Population	NQQ	China, Chongqing, Nanchuan, Qianqiu village	107.132	29.2771	575
62	S27	Nanchuan Qianqiu Population	NQQ	China, Chongqing, Nanchuan, Qianqiu village	107.132	29.2771	575
63	S28	Nanchuan Qianqiu Population	NQQ	China, Chongqing, Nanchuan, Qianqiu village	107.132	29.2771	575
64	S29	Nanchuan Qianqiu Population	NQQ	China, Chongqing, Nanchuan, Qianqiu village	107.132	29.2771	575
65	S30	Nanchuan Qianqiu Population	NQQ	China, Chongqing, Nanchuan, Qianqiu village	107.132	29.2771	575
66	S105	Nanchuan Qianqiu Population	NQQ	China, Chongqing, Nanchuan, Qianqiu village	107.132	29.2771	575
67	S106	Nanchuan Qianqiu Population	NQQ	China, Chongqing, Nanchuan, Qianqiu village	107.132	29.2771	575
68	S107	Nanchuan Qianqiu Population	NQQ	China, Chongqing, Nanchuan, Qianqiu village	107.132	29.2771	575
69	S108	Nanchuan Qianqiu Population	NQQ	China, Chongqing, Nanchuan, Qianqiu village	107.132	29.2771	575
70	S109	Nanchuan Qianqiu Population	NQQ	China, Chongqing, Nanchuan, Qianqiu village	107.132	29.2771	575
71	S110	Nanchuan Qianqiu Population	NQQ	China, Chongqing, Nanchuan, Qianqiu village	107.132	29.2771	575
72	S111	Nanchuan Qianqiu Population	NQQ	China, Chongqing, Nanchuan, Qianqiu village	107.132	29.2771	575
73	S112	Nanchuan Qianqiu Population	NQQ	China, Chongqing, Nanchuan, Qianqiu village	107.132	29.2771	575
74	S113	Nanchuan Qianqiu Population	NQQ	China, Chongqing, Nanchuan, Qianqiu village	107.132	29.2771	575
75	S114	Nanchuan Qianqiu Population	NQQ	China, Chongqing, Nanchuan, Qianqiu village	107.132	29.2771	575
76	S115	Nanchuan Qianqiu Population	NQQ	China, Chongqing, Nanchuan, Qianqiu village	107.132	29.2771	575
77	S31	Wansheng Population	WS	China, Chongqing, Wansheng, Wangjiaba village	106.889	28.8985	445	ANWS01
78	S56	Wansheng Population	WS	China, Chongqing, Wansheng, Wangjiaba village	106.889	28.8985	445	ANWS02
79	S57	Wansheng Population	WS	China, Chongqing, Wansheng, Wangjiaba village	106.889	28.8985	445
80	S58	Wansheng Population	WS	China, Chongqing, Wansheng, Wangjiaba village	106.889	28.8985	445
81	S59	Wansheng Population	WS	China, Chongqing, Wansheng, Wangjiaba village	106.889	28.8985	445
82	S60	Wansheng Population	WS	China, Chongqing, Wansheng, Wangjiaba village	106.889	28.8985	445
83	S61	Wansheng Population	WS	China, Chongqing, Wansheng, Wangjiaba village	106.889	28.8985	445
84	S63	Wansheng Population	WS	China, Chongqing, Wansheng, Wangjiaba village	106.889	28.8985	445
85	S64	Wansheng Population	WS	China, Chongqing, Wansheng, Wangjiaba village	106.889	28.8985	445
86	S65	Wansheng Population	WS	China, Chongqing, Wansheng, Wangjiaba village	106.889	28.8985	445
87	S33	Yongchuan Population/Yongchuan Linchang Population	YC/YLC	China, Chongqing, Yongchuan, Forest Farm of Phoebe zhennan	105.884	29.5614	530	ANYLC01
88	S34	Yongchuan Population/Yongchuan Linchang Population	YC/YLC	China, Chongqing, Yongchuan, Forest Farm of Phoebe zhennan	105.884	29.5614	530
89	S35	Yongchuan Population/Yongchuan Linchang Population	YC/YLC	China, Chongqing, Yongchuan, Forest Farm of Phoebe zhennan	105.884	29.5614	530
90	S44	Yongchuan Population/Yongchuan Linchang Population	YC/YLC	China, Chongqing, Yongchuan, Forest Farm of Phoebe zhennan	105.884	29.5614	530
91	S32	Yongchuan Population/Yongchuan Honglu Population	YC/YHL	China, Chongqing, Yongchuan, Honglu Town	105.762	29.4306	400	ANYHL01
92	S66	Yongchuan Population/Yongchuan Honglu Population	YC/YHL	China, Chongqing, Yongchuan, Honglu Town	105.762	29.4306	400
93	S67	Yongchuan Population/Yongchuan Honglu Population	YC/YHL	China, Chongqing, Yongchuan, Honglu Town	105.762	29.4306	400
94	S68	Yongchuan Population/Yongchuan Honglu Population	YC/YHL	China, Chongqing, Yongchuan, Honglu Town	105.762	29.4306	400
95	S69	Yongchuan Population/Yongchuan Honglu Population	YC/YHL	China, Chongqing, Yongchuan, Honglu Town	105.762	29.4306	400
96	S70	Yongchuan Population/Yongchuan Honglu Population	YC/YHL	China, Chongqing, Yongchuan, Honglu Town	105.762	29.4306	400
97	S71	Yongchuan Population/Yongchuan Honglu Population	YC/YHL	China, Chongqing, Yongchuan, Honglu Town	105.762	29.4306	400
98	S72	Yongchuan Population/Yongchuan Honglu Population	YC/YHL	China, Chongqing, Yongchuan, Honglu Town	105.762	29.4306	400
99	S73	Yongchuan Population/Yongchuan Honglu Population	YC/YHL	China, Chongqing, Yongchuan, Honglu Town	105.762	29.4306	400
100	S74	Yongchuan Population/Yongchuan Honglu Population	YC/YHL	China, Chongqing, Yongchuan, Honglu Town	105.762	29.4306	400
101	S75	Yongchuan Population/Yongchuan Honglu Population	YC/YHL	China, Chongqing, Yongchuan, Honglu Town	105.762	29.4306	400

## Sheet: Table 2
Supplementary Table 2. Summary of accessions of selected outgroups in the phylogenetic analysis.
Species	Accessions	Source
Artocarpus tonkinensis	SRR22585377	China, Yunnan
Artocarpus tonkinensis	SRR22585376	China, Hainan
Artocarpus tonkinensis	SRR22585375	China, Hainan
Artocarpus styracifolius	SRR22585417	China, Hainan
Artocarpus styracifolius	SRR22585416	China, Hainan
Artocarpus styracifolius	SRR22585415	China, Hainan
Artocarpus hypargyreus	SRR22585434	China, Hainan
Artocarpus gomezianus	SRR22585429	China, Yunnan
Artocarpus petelotii	SRR22585421	China, Yunnan

## Sheet: Table 3
Supplementary Table 3. The six bioclimatic variables marked in red out of nineteen ones were employed in prediction of suitable habitat areas.
Order	Content	Select
BIO1	Annual Mean Temperature	Yes
BIO2	Mean Diurnal Range (Mean of monthly (max temp - min temp))	Absent in paleoclimate
BIO3	Isothermality (BIO2/BIO7) (×100)	Absent in paleoclimate
BIO4	Temperature Seasonality (standard deviation ×100)	Yes
BIO5	Max Temperature of Warmest Month	Absent in paleoclimate
BIO6	Min Temperature of Coldest Month	Absent in paleoclimate
BIO7	Temperature Annual Range (BIO5-BIO6)	Absent in paleoclimate
BIO8	Mean Temperature of Wettest Quarter	Yes
BIO9	Mean Temperature of Driest Quarter
BIO10	Mean Temperature of Warmest Quarter
BIO11	Mean Temperature of Coldest Quarter
BIO12	Annual Precipitation	Yes
BIO13	Precipitation of Wettest Month
BIO14	Precipitation of Driest Month	Yes
BIO15	Precipitation Seasonality (Coefficient of Variation)	Yes
BIO16	Precipitation of Wettest Quarter
BIO17	Precipitation of Driest Quarter
BIO18	Precipitation of Warmest Quarter
BIO19	Precipitation of Coldest Quarter

## Sheet: Table 4
Supplementary Table 4. Detailed distribution records obtained from the field investigations of Artocarpus nanchuanensi.
Species	Longitude	Latitude
Artocarpus_nanchuanensis	106.689	28.7605
Artocarpus_nanchuanensis	106.689	28.7607
Artocarpus_nanchuanensis	106.762	28.6881
Artocarpus_nanchuanensis	106.691	28.7671
Artocarpus_nanchuanensis	106.889	28.8985
Artocarpus_nanchuanensis	107.132	29.2771
Artocarpus_nanchuanensis	107.119	29.2735
Artocarpus_nanchuanensis	106.95	29.115
Artocarpus_nanchuanensis	106.936	29.1152
Artocarpus_nanchuanensis	105.752	29.3649
Artocarpus_nanchuanensis	105.884	29.5614
Artocarpus_nanchuanensis	105.884	29.5619
Artocarpus_nanchuanensis	105.888	29.5581
Artocarpus_nanchuanensis	106.691	28.7673
Artocarpus_nanchuanensis	107.108	29.1713
Artocarpus_nanchuanensis	106.956	29.0894
Artocarpus_nanchuanensis	106.949	29.0939
Artocarpus_nanchuanensis	106.961	29.1325
Artocarpus_nanchuanensis	106.953	29.0871
Artocarpus_nanchuanensis	106.957	29.0908
Artocarpus_nanchuanensis	107.158	29.1153
Artocarpus_nanchuanensis	107.182	29.0793
Artocarpus_nanchuanensis	107.106	29.1634

## Sheet: Table 5
Supplementary Table 5. Genome sequencing statistics of 101 Artocarpus nanchuanensis individuals.
Sample	Mean coverage	Mean depth	Primary mapped	Properly paired
S2	98.006	39.808	98.86	92.35
S3	98.004	39.723	98.67	92.46
S4	98.02	39.732	98.69	91.49
S5	98.012	39.768	98.79	91.47
S7	98.014	39.708	98.69	91.63
S8	98.015	39.74	98.85	91.25
S9	98.003	39.873	98.91	92.34
S10	98.006	39.722	98.66	92.14
S11	97.997	39.793	98.88	92.36
S12	98	39.57	98.33	92.1
S13	98.008	39.683	98.58	91.89
S14	98.011	39.774	98.86	90.99
S15	98.017	39.76	98.79	91.32
S16	98.021	39.797	98.83	91.23
S17	98.008	39.775	98.9	92.02
S18	98.027	39.593	98.48	91.88
S19	98.006	39.585	98.45	91.36
S20	98.028	39.561	98.58	91.11
S21	98.015	39.709	98.81	91.45
S22	97.998	39.766	98.92	91.14
S23	98.032	39.785	98.92	91.59
S24	98.017	39.543	98.58	90.92
S25	98.027	39.562	98.32	91.94
S26	98.018	39.636	98.57	91.8
S27	98.015	39.135	97.44	91.36
S28	98.007	34.609	86.64	80.99
S29	98.024	39.352	98	91.17
S30	98.016	36.551	98.36	91.09
S31	98.022	39.674	98.74	91.85
S32	97.988	39.728	98.96	91.92
S33	97.997	39.799	98.88	91.92
S34	97.992	39.858	98.97	92.06
S35	97.993	39.87	99.03	92.12
S44	97.995	39.846	98.94	91.62
S45	97.984	39.865	98.93	91.67
S46	97.991	38.494	95.6	88.76
S47	97.981	39.423	97.75	91.54
S48	97.993	39.534	98	91.77
S49	97.974	39.553	98.12	91.08
S50	97.979	39.368	97.75	90.66
S51	98.004	39.208	97.27	90.49
S52	97.977	39.33	97.53	91.79
S53	97.996	38.87	96.51	89.52
S54	97.991	38.817	96.31	89.4
S55	97.987	39.46	97.87	91.25
S56	97.99	39.413	97.8	91.62
S57	98	38.853	96.47	89.72
S58	98.006	39.288	97.35	90.99
S59	97.985	38.801	96.46	90.52
S60	98.002	38.988	96.72	89.83
S61	98.002	39.371	97.67	90.61
S63	98.003	38.387	95.29	89.18
S64	97.978	39.298	97.65	91.11
S65	97.994	39.02	96.94	90.18
S66	97.999	39.987	99.09	92.17
S67	97.984	39.221	97.43	91.39
S68	98.009	39.841	98.78	91.94
S69	98.008	39.41	97.82	91.28
S70	98.018	39.002	96.78	90.3
S71	98.009	39.539	98.04	91.74
S72	98.003	39.892	98.95	92.28
S73	98.009	39.929	98.93	92.86
S74	98.002	39.006	96.85	90.36
S75	97.999	39.637	98.47	91.24
S78	98.004	37.997	94.34	88.07
S79	97.996	38.546	95.84	88.92
S80	97.994	37.623	93.46	87.39
S81	97.979	36.547	90.93	84.89
S82	98.012	38.575	95.69	89.04
S83	97.996	37.025	91.87	85.95
S84	98.011	38.831	96.49	89.48
S85	98.008	38.192	94.85	88.1
S86	98.013	37.917	94.15	87.57
S87	98.013	39.53	98.05	91.64
S88	97.993	39.827	98.88	92.61
S89	97.962	39.119	97.4	91.2
S90	98.014	39.777	98.73	92.49
S91	98.012	39.359	97.92	91.66
S92	98.014	39.535	98.33	91.5
S93	98.011	39.425	98.14	91.06
S95	97.994	39.746	98.78	93.22
S96	97.993	39.502	98.12	92.14
S97	97.969	39.426	97.91	91.91
S98	97.969	39.307	97.67	91.27
S99	97.964	39.445	97.95	91.8
S100	97.958	39.403	97.95	91.22
S101	97.967	39.674	98.67	91.51
S102	97.984	38.347	95.24	89.36
S103	97.958	39.375	97.85	92.19
S104	97.971	39.418	97.77	91.97
S105	97.98	39.547	98.35	91.18
S106	97.992	39.874	99.08	91.97
S107	97.949	36.251	90.55	84.24
S108	97.984	39.541	98.18	91.78
S109	97.987	39.15	98.16	91.35
S110	97.984	39.437	98.02	90.84
S111	97.99	39.539	98.15	91.84
S112	97.986	38.986	98.62	91.23
S113	98.001	39.853	98.91	92.63
S114	97.996	39.398	97.98	90.84
S115	98.005	39.221	97.63	91.02

## Sheet: Table 6
Supplementary Table 6. Summary of SNP annotations.
	Count	Percent
SUM	30622660	1
Exonic	4017808	0.1312
Intergenic	18618099	0.60799
Intronic	2505659	0.08182
Splicing	179694	0.0059
Upstream	2441273	0.07972
Downstream	2524208	0.08243
3UTR	203031	0.00663
5'UTR	132828	0.00434

## Sheet: Table 7
Supplementary Table 7. Mean population fixation index of Artocarpus nanchuanensis populations.
Population1	Population2	Mean Fst
NHZ	QJT	0.0066845
NHZ	YC	0.0031244
NHZ	NSF	0.0029963
NHZ	QJS	0.0031702
NHZ	NQQ	0.0030196
NHZ	WS	0.0031813
QJT	YC	0.0037011
QJT	NSF	0.0035686
QJT	QJS	0.0035688
QJT	NQQ	0.0037483
QJT	WS	0.0036326
YC	NSF	0.00013942
YC	QJS	0.00022633
YC	NQQ	0.00024912
YC	WS	0.00023015
NQQ	WS	0.0002668
NQQ	NSF	0.00016722
NSF	WS	0.00011707
NSF	QJS	9.1414e-05

## Sheet: Table 8
Supplementary Table 8. Genetic diversity of Artocarpus nanchuanensis populations.
Population	πs	πN
NHZ	1.33×10-3	2.32×10-3
QJT	1.31×10-3	2.28×10-3
QJS	1.32×10-3	2.31×10-3
WS	1.33×10-3	2.32×10-3
NQQ	1.3×10-3	2.28×10-3
NSF	1.3×10-3	2.26×10-3
YC	1.31×10-3	2.29×10-3
Note: πS, synonymous site nucleotide diversity; πN, non-synonymous site nucleotide diversity.

## Sheet: Table 9
Supplementary Table 9. Candidate divergent regions between QJT and NHZ populations.
Chr	Start	End	Fst	πQJT/πNHZ
chr13	1380001	1480000	0.192378	1.69589
chr13	1390001	1490000	0.204412	1.80712
chr13	1400001	1500000	0.217028	1.94527
chr13	1410001	1510000	0.220518	1.98937
chr13	1420001	1520000	0.209771	1.89789
chr13	1430001	1530000	0.205849	1.86957
chr13	1440001	1540000	0.24823	2.41782
chr13	1450001	1550000	0.279577	3.05807
chr13	1460001	1560000	0.262086	2.57883
chr13	1470001	1570000	0.256186	2.43699
chr13	1480001	1580000	0.237754	2.20497
chr13	1490001	1590000	0.22483	2.07502
chr13	1500001	1600000	0.210595	1.96081
chr13	1510001	1610000	0.205514	1.92241
chr13	1520001	1620000	0.214156	1.9903
chr13	1530001	1630000	0.251191	2.47018
chr13	1540001	1640000	0.271223	2.71378
chr13	1550001	1650000	0.262303	2.53345
chr13	1560001	1660000	0.252205	2.49124
chr13	1570001	1670000	0.237765	2.26617
chr13	1580001	1680000	0.239278	2.27237
chr13	1590001	1690000	0.246127	2.38242
chr13	1600001	1700000	0.249241	2.37054
chr13	1610001	1710000	0.245269	2.28328
chr13	1620001	1720000	0.262714	2.58468
chr13	1630001	1730000	0.257952	2.50096
chr13	1640001	1740000	0.222012	2.06762
chr13	1650001	1750000	0.245124	2.36795
chr13	1660001	1760000	0.29531	3.07952
chr13	1670001	1770000	0.299235	3.08822
chr13	1680001	1780000	0.29522	3.00657
chr13	1690001	1790000	0.287515	2.85517
chr13	1700001	1800000	0.267645	2.50054
chr13	1710001	1810000	0.263008	2.43511
chr13	1720001	1820000	0.256016	2.32474
chr13	1730001	1830000	0.244107	2.18299
chr13	1740001	1840000	0.246386	2.21801
chr13	1750001	1850000	0.213512	1.89659
chr13	1800001	1900000	0.197821	1.79634
chr13	1810001	1910000	0.205976	1.87064
chr13	1940001	2040000	0.189462	2.92326
chr13	1950001	2050000	0.200091	3.07038
chr13	1960001	2060000	0.207619	3.08787
chr13	1970001	2070000	0.204517	2.72765
chr13	1980001	2080000	0.229729	3.24837
chr13	1990001	2090000	0.222651	2.91156
chr13	2000001	2100000	0.218388	2.527
chr13	2010001	2110000	0.203537	2.12821
chr13	2020001	2120000	0.192789	1.92288
chr13	2030001	2130000	0.17619	1.76421
chr13	2210001	2310000	0.176097	1.6685
chr13	2230001	2330000	0.1736	1.65378
chr13	2770001	2870000	0.179602	1.65706
chr13	2780001	2880000	0.1805	1.66483
chr13	2790001	2890000	0.172006	1.62206
chr13	2970001	3070000	0.178634	1.689
chr13	2980001	3080000	0.186837	1.76783
chr13	2990001	3090000	0.181671	1.73776
chr13	3000001	3100000	0.195645	1.85009
chr13	3010001	3110000	0.17357	1.69828
chr13	3020001	3120000	0.176338	1.70804
chr13	3030001	3130000	0.188078	1.80384
chr13	3040001	3140000	0.176578	1.73082
chr13	3220001	3320000	0.171953	1.73471
chr13	3230001	3330000	0.177113	1.79482
chr13	3240001	3340000	0.186879	1.88936
chr13	3250001	3350000	0.182196	1.84118
chr13	3260001	3360000	0.170324	1.76643
chr13	3410001	3510000	0.174038	1.66522
chr13	3420001	3520000	0.18612	1.73637
chr13	3430001	3530000	0.199799	1.83976
chr13	3440001	3540000	0.200945	1.85133
chr13	3450001	3550000	0.196248	1.8114
chr13	3460001	3560000	0.179159	1.68351
chr13	3470001	3570000	0.197864	1.80686
chr13	3480001	3580000	0.186022	1.71247
chr13	3490001	3590000	0.211804	1.92371
chr13	3500001	3600000	0.225943	2.10112
chr13	3510001	3610000	0.196127	1.82441
chr13	3520001	3620000	0.17218	1.64345
chr13	3570001	3670000	0.170358	1.659
chr13	3580001	3680000	0.206437	1.9741
chr13	3590001	3690000	0.178418	1.72943
chr13	3640001	3740000	0.169972	1.64026
chr13	3650001	3750000	0.174626	1.66629
chr13	3690001	3790000	0.184656	1.83989
chr13	3700001	3800000	0.203019	2.21705
chr13	3710001	3810000	0.214438	2.57484
chr13	3720001	3820000	0.22881	2.96848
chr13	3730001	3830000	0.203348	2.40582
chr13	3740001	3840000	0.190602	2.17519
chr13	3750001	3850000	0.185764	2.09955
chr13	3760001	3860000	0.181295	2.04835
chr13	3770001	3870000	0.181443	1.99716
chr13	3780001	3880000	0.174167	1.86698
chr13	4490001	4590000	0.186413	1.76559
chr13	4500001	4600000	0.188223	1.78171
chr13	4510001	4610000	0.207038	1.9364
chr13	4520001	4620000	0.190193	1.79751
chr13	4530001	4630000	0.191088	1.81425
chr13	4540001	4640000	0.245371	2.42923
chr13	4550001	4650000	0.247684	2.47396
chr13	4560001	4660000	0.267711	2.84815
chr13	4570001	4670000	0.232903	2.3461
chr13	4580001	4680000	0.195315	1.88728
chr13	4780001	4880000	0.190264	1.84841
chr13	4790001	4890000	0.216481	2.02036
chr13	4800001	4900000	0.239657	2.29939
chr13	4810001	4910000	0.221792	2.07828
chr13	4820001	4920000	0.185772	1.73599
chr13	4830001	4930000	0.17194	1.62522
chr13	5370001	5470000	0.233994	2.08449
chr13	5380001	5480000	0.288962	3.14112
chr13	5390001	5490000	0.31738	4.10314
chr13	5400001	5500000	0.222534	2.04589
chr13	5410001	5510000	0.221223	2.02153
chr13	5420001	5520000	0.220435	2.04668
chr13	5430001	5530000	0.21302	2.01675
chr13	5440001	5540000	0.200933	1.91342
chr13	5450001	5550000	0.199629	1.89562
chr13	5460001	5560000	0.203211	1.92801
chr13	5470001	5570000	0.201891	1.90822
chr13	5480001	5580000	0.202183	1.90498
chr13	5490001	5590000	0.185081	1.75917
chr13	5500001	5600000	0.193181	1.82562
chr13	5510001	5610000	0.178425	1.72398
chr13	5520001	5620000	0.179327	1.72071
chr13	5530001	5630000	0.197969	1.83806
chr13	5540001	5640000	0.198612	1.81986
chr13	5550001	5650000	0.181179	1.68192
chr13	5560001	5660000	0.172256	1.62273
chr13	5570001	5670000	0.173349	1.63325
chr13	5580001	5680000	0.183825	1.70862
chr13	5590001	5690000	0.192394	1.77714
chr13	5600001	5700000	0.205986	1.88895
chr13	5610001	5710000	0.200977	1.83241
chr13	5620001	5720000	0.185335	1.71578
chr13	6090001	6190000	0.171476	1.5665
chr13	6100001	6200000	0.213584	1.89489
chr13	6110001	6210000	0.202935	1.73179
chr13	6120001	6220000	0.20658	1.76421
chr13	6130001	6230000	0.209479	1.79038
chr13	6140001	6240000	0.174775	1.55181
chr13	6150001	6250000	0.176761	1.55907
chr13	7090001	7190000	0.198774	1.79361
chr13	7100001	7200000	0.242295	2.27396
chr13	7110001	7210000	0.242694	2.29003
chr13	7120001	7220000	0.228419	2.09675
chr13	7130001	7230000	0.227461	2.0788
chr13	7140001	7240000	0.179234	1.72021
chr13	7430001	7530000	0.175892	1.67965
chr13	7440001	7540000	0.189874	1.76535
chr13	7450001	7550000	0.20535	1.87799
chr13	7460001	7560000	0.194912	1.80079
chr13	7470001	7570000	0.198036	1.81754
chr13	7480001	7580000	0.197314	1.82413
chr13	7490001	7590000	0.200873	1.86244
chr13	7500001	7600000	0.181832	1.7072
chr13	7600001	7700000	0.186996	1.75957
chr13	7610001	7710000	0.207789	1.93018
chr13	7620001	7720000	0.201501	1.85708
chr13	7630001	7730000	0.204512	1.87391
chr13	7640001	7740000	0.198433	1.82483
chr13	7650001	7750000	0.179659	1.68543
chr13	7820001	7920000	0.192446	1.76539
chr13	7830001	7930000	0.252599	2.47716
chr13	7840001	7940000	0.266814	2.6851
chr13	7850001	7950000	0.235398	2.19114
chr13	7860001	7960000	0.249244	2.37141
chr13	7870001	7970000	0.275098	2.83607
chr13	7880001	7980000	0.321759	3.71588
chr13	7890001	7990000	0.312476	3.46987
chr13	7900001	8000000	0.295158	3.10458
chr13	7910001	8010000	0.198573	1.8264
chr13	8600001	8700000	0.183297	1.74324
chr13	8610001	8710000	0.209118	1.96274
chr13	8620001	8720000	0.226439	2.14497
chr13	8630001	8730000	0.265786	2.69802
chr13	8640001	8740000	0.231746	2.23928
chr13	8650001	8750000	0.193424	1.86944
chr13	8800001	8900000	0.187042	1.81462
chr13	8810001	8910000	0.199314	1.90922
chr13	8820001	8920000	0.234116	2.2548
chr13	8830001	8930000	0.265991	2.68481
chr13	8840001	8940000	0.305858	3.42863
chr13	8850001	8950000	0.331943	4.32059
chr13	8860001	8960000	0.355954	5.4743
chr13	8870001	8970000	0.356439	5.44114
chr13	8880001	8980000	0.360792	5.68065
chr13	8890001	8990000	0.361511	5.68701
chr13	8900001	9000000	0.380721	7.30875
chr13	8910001	9010000	0.386621	8.10422
chr13	8920001	9020000	0.369288	6.23212
chr13	8930001	9030000	0.326557	3.83635
chr13	8940001	9040000	0.287515	2.847
chr13	8950001	9050000	0.254494	2.31478
chr13	8960001	9060000	0.199361	1.7658
chr13	8970001	9070000	0.172707	1.5923
chr13	9550001	9650000	0.192451	1.80111
chr13	9560001	9660000	0.181216	1.70984
chr13	9570001	9670000	0.175633	1.66804
chr13	9580001	9680000	0.177138	1.67775
chr13	9630001	9730000	0.185728	1.81744
chr13	9640001	9740000	0.184265	1.80781
chr13	9660001	9760000	0.185413	1.83628
chr13	9670001	9770000	0.197944	1.92362
chr13	9680001	9780000	0.229062	2.24347
chr13	9690001	9790000	0.245357	2.48336
chr13	9700001	9800000	0.224614	2.19352
chr13	9710001	9810000	0.215619	2.07939
chr13	9720001	9820000	0.204967	1.9595
chr13	9730001	9830000	0.173211	1.61285
chr13	9740001	9840000	0.181637	1.68216
chr13	9750001	9850000	0.208902	1.87521
chr13	9760001	9860000	0.20004	1.80342
chr13	9770001	9870000	0.18038	1.69271
chr13	9800001	9900000	0.194237	1.8941
chr13	9810001	9910000	0.208169	2.08083
chr13	9820001	9920000	0.207641	2.07895
chr13	9830001	9930000	0.208115	2.13564
chr13	9840001	9940000	0.200479	2.03824
chr13	9850001	9950000	0.18064	1.85144
chr13	9860001	9960000	0.175418	1.80633
chr13	9870001	9970000	0.180745	1.85517
chr13	9880001	9980000	0.17327	1.88867
chr13	9960001	10060000	0.177812	1.77328
chr13	9970001	10070000	0.191407	1.89776
chr13	9980001	10080000	0.186557	1.75199
chr13	9990001	10090000	0.177401	1.69145
chr13	10370001	10470000	0.17592	1.89593
chr13	10380001	10480000	0.181726	1.97028
chr13	10390001	10490000	0.174104	1.94474
chr13	10400001	10500000	0.181546	2.06909
chr13	10410001	10510000	0.172703	1.91183
chr13	10420001	10520000	0.175075	1.85968
chr13	10430001	10530000	0.188369	2.06398
chr13	10440001	10540000	0.253695	3.11901
chr13	10450001	10550000	0.260042	3.07173
chr13	10460001	10560000	0.216659	2.30001
chr13	10470001	10570000	0.201475	2.09016
chr13	10480001	10580000	0.199	2.04275
chr13	10490001	10590000	0.194135	1.9544
chr13	10500001	10600000	0.183944	1.80975
chr13	10870001	10970000	0.170104	1.632
chr13	10880001	10980000	0.189876	1.79141
chr13	10890001	10990000	0.18188	1.75947
chr13	11790001	11890000	0.187201	1.78801
chr13	11800001	11900000	0.183417	1.77168
chr13	11810001	11910000	0.173992	1.69909
chr13	11820001	11920000	0.174282	1.6836
chr13	11830001	11930000	0.175771	1.68261
chr13	11840001	11940000	0.178956	1.73896
chr13	11850001	11950000	0.183222	1.78887
chr13	12170001	12270000	0.18276	1.69226
chr13	12180001	12280000	0.218162	2.03649
chr13	12190001	12290000	0.264363	2.62984
chr13	12200001	12300000	0.285874	2.93307
chr13	12210001	12310000	0.288642	2.94994
chr13	12220001	12320000	0.257816	2.38961
chr13	12230001	12330000	0.228933	2.0494
chr13	12240001	12340000	0.20795	1.85816
chr13	12250001	12350000	0.179953	1.65057
chr13	12710001	12810000	0.180782	1.77502
chr13	12720001	12820000	0.204065	1.96722
chr13	12730001	12830000	0.240154	2.36186
chr13	12740001	12840000	0.283261	3.06661
chr13	12750001	12850000	0.296745	3.44616
chr13	12760001	12860000	0.294362	3.41546
chr13	12770001	12870000	0.271503	2.97822
chr13	12780001	12880000	0.272375	2.89587
chr13	12790001	12890000	0.235955	2.29555
chr13	12800001	12900000	0.178673	1.65424
chr13	13010001	13110000	0.18966	1.75509
chr13	13020001	13120000	0.223907	2.0586
chr13	13030001	13130000	0.236151	2.34586
chr13	13040001	13140000	0.255773	2.71715
chr13	13050001	13150000	0.273336	3.1392
chr13	13060001	13160000	0.272974	3.20896
chr13	13070001	13170000	0.256218	2.84491
chr13	13080001	13180000	0.249882	2.72937
chr13	13090001	13190000	0.216243	2.30619
chr13	13100001	13200000	0.201621	2.12892
chr13	15380001	15480000	0.18412	1.65045
chr13	15390001	15490000	0.202751	1.79495
chr13	15400001	15500000	0.212408	1.87498
chr13	15410001	15510000	0.219645	1.96492
chr13	15420001	15520000	0.238466	2.24409
chr13	15430001	15530000	0.236504	2.23207
chr13	15440001	15540000	0.195556	1.82663
chr13	15450001	15550000	0.19182	1.8395
chr13	15540001	15640000	0.201401	1.84754
chr13	15550001	15650000	0.238413	2.21253
chr13	15560001	15660000	0.259413	2.47248
chr13	15570001	15670000	0.247364	2.32191
chr13	15580001	15680000	0.252746	2.35437
chr13	15590001	15690000	0.258318	2.45976
chr13	15600001	15700000	0.253973	2.38234
chr13	15610001	15710000	0.244901	2.26589
chr13	15620001	15720000	0.241572	2.23352
chr13	15630001	15730000	0.186817	1.70302
chr13	18290001	18390000	0.179134	1.60423
chr13	18300001	18400000	0.247853	2.2157
chr13	18310001	18410000	0.285296	2.7984
chr13	18320001	18420000	0.315658	3.56079
chr13	18330001	18430000	0.325413	3.89194
chr13	18340001	18440000	0.347957	4.75109
chr13	18350001	18450000	0.360845	5.51145
chr13	18360001	18460000	0.36892	6.12506
chr13	18370001	18470000	0.372434	6.5113
chr13	18380001	18480000	0.377111	7.02198
chr13	18390001	18490000	0.377027	7.01443
chr13	18400001	18500000	0.376957	6.86381
chr13	18410001	18510000	0.377665	6.80479
chr13	18420001	18520000	0.378736	6.88896
chr13	18430001	18530000	0.376161	6.52471
chr13	18440001	18540000	0.373826	6.26054
chr13	18450001	18550000	0.360275	5.27569
chr13	18460001	18560000	0.352442	5.04849
chr13	18470001	18570000	0.340619	4.59419
chr13	18480001	18580000	0.326077	4.03305
chr13	18490001	18590000	0.29275	3.10073
chr13	18500001	18600000	0.261881	2.53446
chr13	18510001	18610000	0.215042	1.94888
chr13	19370001	19470000	0.200167	1.93569
chr13	19380001	19480000	0.248782	2.4561
chr13	19390001	19490000	0.275251	2.88847
chr13	19400001	19500000	0.286277	3.10145
chr13	19410001	19510000	0.28341	3.01804
chr13	19420001	19520000	0.294533	3.24417
chr13	19430001	19530000	0.30158	3.37679
chr13	19440001	19540000	0.314445	3.72266
chr13	19450001	19550000	0.322393	3.96801
chr13	19460001	19560000	0.343415	4.88303
chr13	19470001	19570000	0.347861	4.82489
chr13	19480001	19580000	0.344819	4.7314
chr13	19490001	19590000	0.346864	4.66729
chr13	19500001	19600000	0.346918	4.7461
chr13	19510001	19610000	0.347498	4.80613
chr13	19520001	19620000	0.296162	3.05571
chr13	19530001	19630000	0.282928	2.84584
chr13	19540001	19640000	0.261861	2.54191
chr13	19550001	19650000	0.253878	2.45629
chr13	19560001	19660000	0.179829	1.68819
chr13	19690001	19790000	0.286584	3.28504
chr13	19700001	19800000	0.299799	3.59623
chr13	19710001	19810000	0.30379	3.55595
chr13	19720001	19820000	0.316511	3.96994
chr13	19730001	19830000	0.31561	3.91173
chr13	19740001	19840000	0.309018	3.53788
chr13	19750001	19850000	0.287044	3.12679
chr13	19760001	19860000	0.247175	2.34461
chr13	19770001	19870000	0.243872	2.31484
chr13	19780001	19880000	0.235099	2.1658
chr13	19850001	19950000	0.207415	1.90358
chr13	19860001	19960000	0.262674	2.61093
chr13	19870001	19970000	0.282073	2.99564
chr13	19880001	19980000	0.298468	3.4132
chr13	19890001	19990000	0.292853	3.16555
chr13	19900001	20000000	0.288249	2.99891
chr13	19910001	20010000	0.272463	2.68927
chr13	19920001	20020000	0.268676	2.56896
chr13	19930001	20030000	0.228263	2.05926
chr13	19940001	20040000	0.188554	1.70229
chr13	20030001	20130000	0.170964	1.55732
chr13	20040001	20140000	0.215156	1.87308
chr13	20050001	20150000	0.234645	2.07415
chr13	20060001	20160000	0.196263	1.7241
chr18	22040001	22140000	0.198154	1.94039
chr18	22050001	22150000	0.243051	2.40361
chr18	22060001	22160000	0.250518	2.53759
chr18	22070001	22170000	0.297663	3.57748
chr18	22080001	22180000	0.3185	4.38385
chr18	22090001	22190000	0.276519	2.94906
chr18	22100001	22200000	0.216755	2.01295
chr18	22110001	22210000	0.188516	1.75978

[truncated: 4 more sheets: Table 10, Table 11, Table 12, Table 13]
